# Supplementary material for: Nested Levels of Adaptive Divergence: The Genetic Basis of Craniofacial Divergence and Ecological Sexual Dimorphism
Source: G3 (Bethesda). 2015 Jun 1;5(8):1613–24. doi: 10.1534/g3.115.018226 (PMC4528318; doi:10.1534/g3.115.018226)
Supplement: Supporting Information [file supp_g3.115.018226_TableS2.xlsx]

## Sheet: Sheet1
Table S2: Candidate loci associated with craniofacial shape as determined by
Autosomal QTL	RW1 QTL interval on LG3:				SNPs with outlier FST-values within interval:
	Marker (scaffold.Mb)	LG	cM		Marker (scaffold.Mb)	FST	locia
	c401.23855	3	8.20742		c401.23855	0.7087	5', aconitase 1 soluble
	c126.40052	3	8.86821		c126.216569	1	3', VPS10 domain-containing receptor SorCS2
	c126.884983	3	9.40222		c126.1108268	1	3', neurexin 2
	c126.1258056	3	10.224		c126.1153679	1	intronic, neurexin 3
	c126.1195706	3	10.8774		c126.1195706	0.8975	intronic, neurexin 4
	c209.450133*	3	14.9779		c126.1258056	1	5', neurexin 5
	c37.1032298	3	21.7416		c126.1350500	0.95	5', neurexin 6
	c37.1533667	3	23.4985		c126.1829444	1	5', methyltransferase like 12
					c209.450133*	0.9444	3', serpin peptidase inhibitor clade H (heat shock protein 47) member 1 (collagen binding protein 1)
					c209.214707	0.8528	5', serpin peptidase inhibitor clade H (heat shock protein 47) member 1 (collagen binding protein 1)
					c209.214696	0.8528	5', serpin peptidase inhibitor clade H (heat shock protein 47) member 1 (collagen binding protein 1)
					c209.214256	0.7342	5', serpin peptidase inhibitor clade H (heat shock protein 47) member 1 (collagen binding protein 1)
					c209.49367	0.6969	intronic, endonuclease domain containing 1
					c37.10430	0.6567	3', uncharacterized
					c37.110768	0.6969	intronic, sema domain immunoglobulin domain (Ig) transmembrane domain (TM) and short
							cytoplasmic domain (semaphorin) 4F (sema4f)
					c37.279921	0.7383	3', poly(A) binding protein interacting protein 2B
					c37.1032298	0.6226	5', pyruvate carboxylase, mitochondrial-like
					c37.1533667	0.95	intronic, phospholipase A2-activating protein
	RW3 QTL interval on LG10:				SNPs with outlier FST-values within interval:
	Marker (scaffold.Mb)	LG	cM		Marker (scaffold.Mb)	FST	locia
	c22.2628020	10.1	0		c22.913075	0.6346	3', solute carrier family 7 (cationic amino acid transporter y+ system) member 1
	c22.3323932	10.1	0.119793		c22.1843435	1	5', Fras1 related extracellular matrix protein 2a (frem2a)
	c22.3944791	10.1	1.36823		c22.2382596	0.79	5', replication factor C (activator 1) 3
	c22.4015123	10.1	1.78438		c22.2628020	1	3', mesenteric estrogen-dependent adipogenesis protein-like
	c22.4477242	10.1	2.58752		c22.3768916	0.8426	exonic, claudin-4
	c22.6622454*	10.1	7.22873		c22.3768958	0.8426	exonic, claudin-4
					c22.3768967	0.8426	exonic, claudin-4
					c22.3769024	0.8503	exonic, claudin-4
					c22.3944791	0.95	intronic, MAX binding protein b
					c22.4015123	1	5', F-box protein 40
					c22.4183939	0.6969	5', argininosuccinate lyase
					c22.4477242	1	intronic, early B-cell factor 3 (efb3)
					c22.5891032	1	intronic, nuclear receptor subfamily 3 group C member 1 (glucocorticoid receptor)
					c22.5959475	0.7088	intronic, Rho GTPase activating protein 26 (arhgap26)
					c22.6622454*	0.95	intronic, gamma-aminobutyric acid (GABA) A receptor gamma 2
	RW3 QTL interval on LG19:				SNPs with outlier FST-values within interval:
	Marker (scaffold.Mb)	LG	cM		Marker (scaffold.Mb)	FST	locia
	c39.1628160	19	2.51674		c162.62736	0.9001	intronic, tectonin beta-propeller repeat containing 2
	c162.956970*	19	6.37961		c162.91053	1	5', cyclin-dependent kinase 2 interacting protein
	c162.290035	19	6.64818		c162.268654	0.8398	exonic, protein transport protein Sec23A-like (sec23a)
	c162.1278520	19	7.02958		c162.271756	0.6271	intronic, protein transport protein Sec23A-like (sec23a)
	c39.4871541	19	7.10808		c162.271788	0.6969	intronic, protein transport protein Sec23A-like (sec23a)
	c39.4456156	19	7.39041		c162.290035	1	intronic, TYRO3 protein tyrosine kinase
	c162.268654	19	7.76854		c162.357512	0.6612	intronic, mitogen-activated protein kinase binding protein 1 (mapkap1)
	c162.1185149	19	8.09621		c162.357604	0.6612	intronic, mitogen-activated protein kinase binding protein 1 (mapkap1)
	c162.91053	19	8.23061		c162.357607	0.6612	intronic, mitogen-activated protein kinase binding protein 1 (mapkap1)
	c120.324755	19	10.3524		c162.376048	0.7474	3', mitogen-activated protein kinase binding protein 1 (mapkap1)
	c120.1764231	19	13.3947		c162.376126	0.95	3', mitogen-activated protein kinase binding protein 1 (mapkap1)
	c120.2095492	19	14.9721		c162.442879	0.7221	intronic, lectin galactoside-binding soluble 3 (galectin 3)-like
					c162.443346	0.6525	intronic, lectin galactoside-binding soluble 3 (galectin 3)-like
					c162.490502	0.5922	5'UTR, dapper homolog 1 antagonist of beta-catenin (dact1)
					c162.757365	1	exonic, mitochondrial-like isoform X2
					c162.757478	0.6248	intronic, mitochondrial-like isoform X2
					c162.770126	1	intronic, apolipoprotein Ba
					c162.868794	0.5944	intronic, gephyrin a
					c162.928407	0.6589	intronic, Ras and Rab interactor 2
					c162.938973	1	3'(UTR?), Ras and Rab interactor 3
					c162.956970*	1	exonic, dynein axonemal light chain 1
					c162.1268394	0.5922	5', peroxidasin-like
					c162.1278520	1	intronic, peroxidasin-like
					c162.1278521	0.95	intronic, peroxidasin-like
					c39.517752	0.95	intergenic, 5', serine/threonine-protein kinase D1-like
					c39.1141790	0.8549	5', neuronal PAS domain protein 3
					c39.1416858	1	intronic, A kinase (PRKA) anchor protein 6
					c39.1491462	0.95	intronic, A kinase (PRKA) anchor protein 6
					c39.1607905	1	5', Rho GTPase activating protein 5
					c39.1628137	1	5', Rho GTPase activating protein 5
					c39.1678001	1	intronic, uncharacterized
					c39.2127710	1	intronic, calmin (calponin-like transmembrane)
					c39.2130722	0.615	intronic, calmin (calponin-like transmembrane)
					c39.2189372	0.5944	intronic, calmin (calponin-like transmembrane)
					c39.2190864	0.9	intronic, calmin (calponin-like transmembrane)
					c39.2190897	0.7221	intronic, calmin (calponin-like transmembrane)
					c39.2924198	0.8949	5', kinesin light chain 1a
					c39.2974115	0.6611	intronic, tRNA methyltransferase 61 homolog A (S. cerevisiae)
					c39.2974146	0.8572	intronic, tRNA methyltransferase 61 homolog A (S. cerevisiae)
					c39.3204928	1	5', exocyst complex component 3-like 4
					c39.3490698	0.6111	intronic, leucine zipper-EF-hand containing transmembrane protein 1 (letm1)
					c39.3945912	0.6969	intronic, solute carrier family 4 sodium borate transporter member 11
					c39.4456156	1	intergenic, 5', GDNF family receptor alpha 4
					c39.4486723	0.5922	intergenic, 5', GDNF family receptor alpha 4
					c39.4854241	0.95	intronic, RAB3 GTPase activating protein subunit 2 (non-catalytic)
					c39.4871541	1	intronic, isoleucine-tRNA synthetase 2 mitochondrial
					c120.53063	1	5', absent in melanoma 1a
					c120.168867	0.8975	5', galectin-8
					c120.324755	0.6305	intronic, AT rich interactive domain 1B (SWI1-like)
					c120.341231	1	intronic, AT rich interactive domain 1B (SWI1-like)
					c120.575236	0.6567	intronic, discs large (Drosophila) homolog-associated protein 2
					c120.847682	1	intronic, collagen alpha-1(XII) chain (col12a1)
					c120.854943	0.7381	intronic, collagen alpha-1(XII) chain (col12a1)
					c120.1059008	0.6525	intronic, connector enhancer of kinase suppressor of ras 3-like
					c120.1429551	0.6305	5', ral GTPase-activating protein subunit alpha-2-like
					c120.1557130	0.6525	5', UDP-galactose-4-epimerase
					c120.1764231	1	intronic, runt-related transcription factor 2a (runx2a)
					c120.1848601	1	5', runt-related transcription factor 2a (runx2a)
					c120.2027692	0.8119	3', low density lipoprotein receptor adaptor protein 1b
					c120.2095492	1	5', fibronectin type III domain containing 5b
Sex-linked QTL	RW1 QTL interval on LF7:				SNPs with outlier FST-values within interval:
	Marker (scaffold.Mb)	LG	cM		Marker (scaffold.Mb)	FST	locia
	c100.563038*	7	12.9349		c100.563038*	0.9025	5', calbindin 2a
	c21.5242487	7	19.0571		c100.1554397	0.8528	intronic, calbindin 2a [autosomal recessive cerebrellar ataxia]
	c21.4568542	7	19.657		c21.6570180	0.6969	3', phosphoinositide-3-kinase regulatory subunit 1 (p85 alpha)
	c21.2195347	7	24.7401		c21.5242487	1	intronic, EGF-like-domain multiple 7
					c21.5001923	0.95	intronic, collagen type XI alpha 1b (col11a1b)
					c21.4930076	1	5', collagen type XI alpha 1b (col11a1b)
					c21.4821212	0.6612	3', olfactomedin 1b
					c21.4330488	0.95	intronic, fibrinogen C domain-containing protein 1-like
					c21.3109889	1	exonic, leucine rich repeat containing 8 family member A (lrrc8a)
					c21.3094096	0.6248	intronic, phytanoyl-CoA dioxygenase domain containing 1
					c21.2910683	1	intronic, potassium channel subfamily T member 1
					c21.2765505	1	intronic, polyadenylate-binding protein 3-like
					c21.2243800	0.95	exonic, DEAH (Asp-Glu-Ala-His) box polypeptide 29
					c21.2195347	0.8946	intronic, phosphatidic acid phosphatase type 2A
					c21.1556666	0.6612	intronic, hyperpolarization activated cyclic nucleotide-gated potassium channel 1
					c21.1168407	1	intronic, dymeclin (dym)
	DF1 (sex) QTL interval on LG7:				SNPs with outlier FST-values within interval:
	Marker (scaffold.Mb)	LG	cM		Marker (scaffold.Mb)	FST	locia
	c21.2195347	7	24.7401		c21.2195347	0.8946	intronic, phosphatidic acid phosphatase type 2A
	c0.5071706*	7	33.6538		c21.1556666	0.6612	intronic, hyperpolarization activated cyclic nucleotide-gated potassium channel 1
					c21.1168407	1	intronic, dymeclin (dym)
					c0.212795	0.59	5', glucuronokinase 1-like
					c0.358525	0.8573	5', pleckstrin homology-like domain family B member 1b
					c0.633570	0.6248	5', POU domain class 2-associating factor 1
					c0.973190	0.7733	intronic, sorting nexin-19-like
					c0.1325166	1	3', sortilin-related receptor L(DLR class) A repeats containing
					c0.1325183	1	3', sortilin-related receptor L(DLR class) A repeats containing
					c0.2582514	0.9472	intronic, breast carcinoma amplified sequence 3
					c0.2639114	1	intronic, breast carcinoma amplified sequence 4
					c0.3426417	1	5', bone morphogenetic protein/retinoic acid inducible neural-specific 1
					c0.3785116	1	5', astrotactin 2
					c0.4486020	0.7062	intronic, golgi autoantigen golgin subfamily a 2
					c0.4850749	0.6271	intronic, ADP-ribosylation factor-like protein 3-like
					c0.5071706*	0.95	5', T-box3/T-box5 (tbx3a/tbx5a)
					c0.5570099	0.8143	5', nucleoporin 155
					c0.6157670	0.9025	intronic, family with sequence similarity 222 member A
					c0.6238806	0.9236	intronic, proline dehydrogenase (oxidase) 1
					c0.6387589	0.7244	5', SV2 related protein homolog b
					c0.6854671	0.8473	intronic, AP2 associated kinase 1
					c0.6854782	1	intronic, AP2 associated kinase 2
					c0.7061265	1	intronic, inositol polyphosphate-5-phosphatase Ja
Sex-influenced QTL	DF1 (sex) QTL interval on LG11:				SNPs with outlier FST-values within interval:
	Marker (scaffold.Mb)	LG	cM		Marker (scaffold.Mb)	FST	locia
	c24.2241099	11	94.694		c24.862	0.6465	5', ntl-dependent gene 5
	c207.450361*	11	105.067		c24.14251	0.7733	exonic, zinc finger E-box-binding homeobox 1-like
	c184.9322	11	105.687		c24.869308	0.6834	5', necrosis factor receptor superfamily member 5-like
					c24.869335	0.7383	5', necrosis factor receptor superfamily member 5-like
					c24.907126	1	intronic, protein tyrosine phosphatase non-receptor type 6
					c24.913299	0.7732	intronic, protein tyrosine phosphatase non-receptor type 7
					c24.1498642	0.95	exonic, abhydrolase domain containing 16A
					c24.1498644	0.95	exonic, abhydrolase domain containing 16A
					c24.1833004	1	3', Ets2 repressor factor like 3
					c24.2021733	0.6465	5' (UTR), glutamate receptor ionotropic kainate 5
					c24.2241099	1	intronic, chemokine (C-X-C motif) receptor 3 tandem duplicate 2
					c24.3353358	0.6271	exonic, glycoprotein endo-alpha-1,2-mannosidase-like protein-like
					c24.3810113	0.6969	5', colony stimulating factor 3 receptor (granulocyte)
					c24.4303550	0.5922	5', four and a half LIM domains 3a
					c24.4409104	0.9174	3', Ras-related GTP binding Ca
					c24.4409149	0.9174	3', Ras-related GTP binding Ca
					c24.4409194	0.7021	3', Ras-related GTP binding Ca
					c24.4883292	0.5796	intronic, mannosyl-oligosaccharide 1,2-alpha-mannosidase IC-like
					c24.5409373	1	3', upstream transcription factor 2 c-fos interacting
					c24.5476125	0.95	5', free fatty acid receptor 2-like
					c24.5476147	0.95	5', free fatty acid receptor 2-like
					c24.5624486	1	5', myelin-associated glycoprotein-like
					c24.5786366	1	3', hemicentin-1-like
					c24.5803733	0.8502	5', hemicentin-1-like
					c24.6110632	0.8573	intronic, neural-cadherin-like
					c24.6391865	0.8054	intronic, pleckstrin homology domain containing family F (with FYVE domain) member 2
					c207.78724	0.6712	exonic, phosphoinositide-3-kinase regulatory subunit 4
					c207.166589	0.95	intronic, DENN/MADD domain containing 4B
					c207.174928	0.7784	intronic, DENN/MADD domain containing 4B
					c207.174930	0.7004	intronic, DENN/MADD domain containing 4B
					c207.226853	0.95	exonic, solute carrier family 39 (zinc transporter) member 1 (scl39a1)
					c207.232034	0.6111	exonic, N-acetyltransferase 16-like
					c207.271793	1	5', acidic leucine-rich nuclear phosphoprotein 32 family member E-like
					c207.348916	1	5', potassium channel subfamily V member 1
					c207.366665	1	3'UTR, DEK oncogene
					c207.409304	0.9445	5', atrial natriuretic peptide receptor 1-like
					c207.409342	1	5', atrial natriuretic peptide receptor 1-like
					c207.446396	0.6589	intronic, retinol dehydrogenase 12-like
					c207.446442	0.6589	intronic, retinol dehydrogenase 12-like
					c207.447307	1	intronic, retinol dehydrogenase 12-like
					c207.450361*	1	5', pogo transposable element with ZNF domain b
					c207.450885	0.7628	5', pogo transposable element with ZNF domain b
					c184.44628	0.5774	3', transmembrane protein 116
					c184.44693	0.9444	3', transmembrane protein 116
					c184.97136	0.8117	5', solute carrier family 4 sodium bicarbonate cotransporter member 7 (slc4a7)
					c184.174973	1	intronic, CKLF-like MARVEL transmembrane domain containing 7
					c184.175026	1	intronic, CKLF-like MARVEL transmembrane domain containing 7
					c184.185900	0.8119	3', CKLF-like MARVEL transmembrane domain containing 7
					c184.376809	1	5', copine-4-like
					c184.520603	1	intronic, thyroglobulin
					c184.555215	0.8423	3', membrane-spanning 4-domains subfamily A member 4A-like
					c184.555222	0.6946	3', membrane-spanning 4-domains subfamily A member 4A-like
					c184.606197	1	intronic, a disintegrin and metalloproteinase domain 15 (ADAM15)
					c184.784426	0.9474	5', thrombospondin 3a (tsp3a)
					c184.812978	1	intronic, thrombospondin 3a (tsp3a)
					c184.882249	1	3', thrombospondin 3a (tsp3a)
					c184.900042	0.8143	3', thrombospondin 3a (tsp3a)
* indicate markers closest to QTL peak LOD scores
a genes are named according to homolgy to zebrafish unless indicated otherwise; boldfaced type indicates putative candidate genes (see text)
